# Supplementary material for: In Search of New Drugs: Elucidating the Activity of Structurally Similar Potential Antibiotics Using Molecular Modelling
Source: Molecules. 2025 Jul 10;30(14):2920. doi: 10.3390/molecules30142920 (PMC12300642; doi:10.3390/molecules30142920)
Supplement: Supplementary file 1 [file molecules-30-02920-s001.zip]

Archive with 1 entries (1 files):
- molecules-3720591-supplementary resubmited.pdf
